# Supplementary material for: Diverse Localization Patterns of an R-Type Lectin in Marine Annelids
Source: Molecules. 2021 Aug 7;26(16):4799. doi: 10.3390/molecules26164799 (PMC8399747; doi:10.3390/molecules26164799)
Supplement: Supplementary file 1 [file molecules-26-04799-s001.zip]

Archive with 1 entries (1 files):
- molecules-1289447-supplementary.pdf
